# Supplementary material for: A hemangioma of the sigmoid colon mesentery presenting as a retroperitonealtumor: a case report and review
Source: World J Surg Oncol. 2014 Mar 31;12:79. doi: 10.1186/1477-7819-12-79 (PMC4022173; doi:10.1186/1477-7819-12-79)
Supplement: Additional file 1: Table S1 — Summary of the single-case reports on mesenteric hemangiomas published in the literature [2,12,15-17,22,26-36]. [file 1477-7819-12-79-S1.xls]

## Sheet: Tabelle1
Author	Year	Titel	Reference	Localization	Size	Treatment	Complications
Costi R, Le Bian A, Smadja C, Violi V.	2013	A rare case of appendicitis-like syndrome: prompt laparoscopic diagnosis and management.	[12]	mesentery of the ileum	3 x 3 cm	laparoscopic tumor resection	none
Ahmadnia H, Khooei A, Mansourian E	2011	Mesenteric cavernous hemangioma in a cryptorchid man	[16]	mesentery of the small intestine	16 × 12 × 9 cm	tumor resection via laparotomy	none
Schupp CJ, Holland-Cunz S, Schenk JP, Weisser H, Grimm D, Günther P.	2010	Multiple hemangiomas and hemangiomatosis--risk factors and outcome over an eight year period	[26]	diffuse mesenteric manifestation and an additional solitary liver hemangioma	not specified	surgical intervention because of acute abdomen and congestive heart failure	not specified
Parker WT, Harper JG, Rivera DE, Holsten SB, Bowden T.	2009	Mesenteric cavernous hemangioma involving small bowel and appendix: a rare presentation of a vascular tumor.	[27]	mesentery of the small intestine with invasion of the ileum and appendix		en-bloc tumor resection via laparotomy	postoperative paralitic ileus
Kazimi M, Ulas M, Ibis C, Unver M, Ozsan N, Yilmaz F, Ersoz G, Zeytunlu M, Kilic M, Coker A.	2009	A rare cause of recurrent gastrointestinal bleeding: mesenteric hemangioma	[28]	mesentery of the ileum	5 × 5 cm	laparotomy, tumor and partial small bowel resection	preoperative: tarry stools (GI bleeding) postoperative: none
Zeng Y, Wu H, Yang JY	2008	Small bowel autotransplantation combined with pancreato-duodenectomy for enormous cavernous hemangioma of the small intestine mesentery.	[29]	mesentery of the small intestine	22,5 x 28 x 38 cm	pancreatoduodenectomy, right hemicolectomy and small bowel autotransplantation	none
Thambidorai CR, Wahab A, Hamzaini AH	2008	Solitary mesenteric vascular anomaly presenting as acute abdomen	[30]	mesentery of the small intestine	8X5X5cm	laparotomy, tumor resection	none
Kavin H, Berman J, Martin TL, Feldman A, Forsey-Koukol K	2006	Successful wireless capsule endoscopy for a 2.5-year-old child: obscure gastrointestinal bleeding from mixed, juvenile, capillary hemangioma-angiomatosis of the jejunum.	[31]	mixed, juvenile, capillary hemangioma-angiomatosis of the proximal jejunum with diffuse involvement of the mesentery	not specified (20 cm of involved jejunum)	laparotomy, tumour and small bowel resection	preoperative: tarry stools (GI bleeding) postoperative: none
Takamura M, Murakami T, Kurachi H, Kim T, Enomoto T, Narumi Y, Nakamura H	2000	MR imaging of mesenteric hemangioma: a case report.	[2]	mesentery of the small intestine
Ruiz AR Jr, Ginsberg AL	1999	Giant mesenteric hemangioma with small intestinal involvement: an unusual cause of recurrent gastrointestinal bleed and review of gastrointestinal hemangiomas	[15]	mesentery of the jejunum	36 x 33 x 8 cm	explorative laparotomy with tumor resection and jejunum segment resection	preoperative: tarry stools (GI bleeding) postoperative: none
Varma JD, Hill MC, Harvey LA.	1998	Hemangioma of the small intestine manifesting as gastrointestinal bleeding	[32]	mesentery of the jejunum	not mentioned	explorative laparotomy with tumor resection and jejunum segment resection	preoperative: severe gastrointestinal bleeding: tarry stools postoperaive:not mentioned
Kinoshita T, Naganuma H, Yajima Y.	1998	Venous hemangioma of the mesocolon	[17]	mesocolon
Manger T, Meyer F, Malfertheiner P, Lippert H	1997	Venous angiomatous hamartoma of the mesenteric root. Therapy of chylous ascites abd chylothorax--case report	[33]	mesentery of the small intestine	not mentioned	initially conservative, then explorative laparotomy after 1 year with tumor resection and jejunum segment resection	preoperative: intraabdominal bleeding after blunt abdominal trauma acute abdomen with subileus postoperative: ascites, pleural effusion, sepsis
Rathnaraj S, Aggarwal S, Verghese M	1995	Giant mesenteric hemangioma	[34]	mesentery of the small intestine
Tai PT, Jewell LD	1995	Case report: mesenteric mixed haemangioma and lymphangioma; report of a case with 10 year follow-up after radiation treatment	[35]	mesentery of the small intestine (90% involvement)	not mentioned	radiotherapy due to irresectability	before treatment: GI bleeding after radiation: mild gastrointestinal bleeding
Hanatate F, Mizuno Y, Murakami T	1995	Venous hemangioma of the mesoappendix: report of a case and a brief review of the Japanese literature	[22]	mesoappendix	12 × 8 x 8cm	laparotomy with tumor resection and appendectomy	preoperative hemorrhage in peritoneal cavity postoperative: none
Wünschmann HJ, Schentke KU, Dökert B, Kobe E	1987	Vascular anomalies of the gastrointestinal tract--an unusual case of multiple intra-abdominal hemangiomas	[36]
